# Supplementary material for: Diabetes Related Distress in Children with Type 1 Diabetes before and during the COVID-19 Lockdown in Spring 2020
Source: Int J Environ Res Public Health. 2021 Aug 12;18(16):8527. doi: 10.3390/ijerph18168527 (PMC8394974; doi:10.3390/ijerph18168527)
Supplement: Supplementary file 1 [file ijerph-18-08527-s001.zip]

Archive with 1 entries (1 files):
- ijerph-1316028-supplementary.pdf
